# Supplementary material for: Prevalence of Trachoma After Three Rounds of Antibiotic Mass Drug Administration in 13 Woredas of Gambella Region, Ethiopia
Source: Ophthalmic Epidemiol. Author manuscript; Available in PMC 2026 Mar 9. (PMC7618835; doi:10.1080/09286586.2023.2248624)
Supplement: Supplemental material [file EMS212684-supplement-Supplemental_material.zip]

Archive with 2 entries (2 files):
- iope_a_2248624_sm0937.docx
- iope_a_2248624_sm7496.docx
